# Supplementary material for: Lexical simplification benchmarks for English, Portuguese, and Spanish
Source: Front Artif Intell. 2022 Sep 22;5:991242. doi: 10.3389/frai.2022.991242 (PMC9536312; doi:10.3389/frai.2022.991242)
Supplement: Supplementary file 1 [file Data_Sheet_1.zip]

Archive with 2 entries (2 files):
- appendix.pdf
- appendix.tex
