# Supplementary material for: Lexical simplification benchmarks for English, Portuguese, and Spanish
Source: Front Artif Intell. 2022 Sep 22;5:991242. doi: 10.3389/frai.2022.991242 (PMC9536312; doi:10.3389/frai.2022.991242)
Supplement: Supplementary file 1 [file Data_Sheet_1.zip › appendix.tex]

%%%%%%%%%%%%%%%%%%%%%%%%%%%%%%%%%%%%%%%%%%%%%%%%%%%%%%%%%%%%%%%%%%%%%%%%%%%%%%%%%%%%%%%%%%%%%%%%%%%%%%%%%%%%%%%%%%%%%%%%%%%%%%%%%%%%%%%%%%%%%%%%%%%%%%%%%%%
% This is just an example/guide for you to refer to when submitting manuscripts to Frontiers, it is not mandatory to use Frontiers .cls files nor frontiers.tex  %
% This will only generate the Manuscript, the final article will be typeset by Frontiers after acceptance.   
%                                              %
%                                                                                                                                                         %
% When submitting your files, remember to upload this *tex file, the pdf generated with it, the *bib file (if bibliography is not within the *tex) and all the figures.
%%%%%%%%%%%%%%%%%%%%%%%%%%%%%%%%%%%%%%%%%%%%%%%%%%%%%%%%%%%%%%%%%%%%%%%%%%%%%%%%%%%%%%%%%%%%%%%%%%%%%%%%%%%%%%%%%%%%%%%%%%%%%%%%%%%%%%%%%%%%%%%%%%%%%%%%%%%

%%% Version 3.4 Generated 2018/06/15 %%%
%%% You will need to have the following packages installed: datetime, fmtcount, etoolbox, fcprefix, which are normally inlcuded in WinEdt. %%%
%%% In http://www.ctan.org/ you can find the packages and how to install them, if necessary. %%%
%%%  NB logo1.jpg is required in the path in order to correctly compile front page header %%%

\documentclass[utf8]{FrontiersinHarvard} % for articles in journals using the Harvard Referencing Style (Author-Date), for Frontiers Reference Styles by Journal: https://zendesk.frontiersin.org/hc/en-us/articles/360017860337-Frontiers-Reference-Styles-by-Journal
%\documentclass[utf8]{FrontiersinVancouver} % for articles in journals using the Vancouver Reference Style (Numbered), for Frontiers Reference Styles by Journal: https://zendesk.frontiersin.org/hc/en-us/articles/360017860337-Frontiers-Reference-Styles-by-Journal
%\documentclass[utf8]{frontiersinFPHY_FAMS} % Vancouver Reference Style (Numbered) for articles in the journals "Frontiers in Physics" and "Frontiers in Applied Mathematics and Statistics" 

%\setcitestyle{square} % for articles in the journals "Frontiers in Physics" and "Frontiers in Applied Mathematics and Statistics" 
\usepackage{url,hyperref,lineno,microtype,subcaption}
\usepackage[onehalfspacing]{setspace}
\usepackage{multirow}
\usepackage{tablefootnote}

%\linenumbers


% Leave a blank line between paragraphs instead of using \\


\def\keyFont{\fontsize{8}{11}\helveticabold }
\def\firstAuthorLast{\v{S}tajner {et~al.}} %use et al only if is more than 1 author


%TC:incbib 

\begin{document}
\onecolumn
\firstpage{1}


%TC:ignore
\clearpage
\appendix
\section{Appendix I: Instructions for Annotators}


Below are {\bf N} sentences in English/Spanish/Portuguese, in each sentence there is a word marked in bold. Your task is to
write, in the space below each sentence,  \underline{single word} that has the same meaning as the one marked,
but is easier to understand. For example, in the sentence "At the same time, the rate of decline against
the dollar was {\bf attenuated}" the word {\bf attenuated} could be replaced by the easier-to-understand word
{\em decreased}. Write the replacement so that the replacement is valid in the given context. In our example,
{\em decreased} is correct while decrease would not be correct. In that case that it is not possible to replace
with a single word, then you can use a more complex substitution. For example in the sentence "The
dresses were {\bf Iranian}", the word {\bf Iranian} could be replaced by “{\bf from Iran}”. Replacements that involve a
gender change with respect to the marked word are also allowed in Spanish and Portuguese (Note that this is not applicable in English). 

\vspace{0.4cm}
Note 1: If you cannot find a simpler word then you must write the same
complex word in the answer area.

\vspace{0.4cm}
Note 2: You are allowed to use all kinds of lexical reference resources such as
dictionaries, thesaurus, etc., whether books or online, to do the task.

\vspace{0.4cm}
WARNING: In this task it is important that you follow the instructions to receive your payment.
By completing the task and clicking the purple button "Send" you affirm that you have read and agree to
the conditions of the information and consent form.

\vspace{0.4cm}
{\bf Information and Consent Form}

The study aims to collect examples of lexical simplification for English/Spanish/Portuguese. The data collected will be used
for research purposes only. You will read sentences in which a word considered complex will appear that
you should simplify by proposing another word that has the same meaning but is easier to understand.
The data collected will be used in a research project and will be provided to researchers who need it.
The results of this research may be published in scientific journals or conferences and may be used in
subsequent studies.
To participate in this experiment you should:
\begin{itemize}
\item a) Be a native English/Spanish/Portuguese speaker, 
\item b) Be at least 18 years old and competent to give consent.
\item c) Have read and understood this Information Form that explains the research project, 
\item d) You agree that the data collected will be used anonymously in the future, 
\item e) Agree to participate in the research described above.
\end{itemize}
Thanks for participating!

\clearpage


\section{Appendix II: Example Outputs in Each Language}


\begin{table}[h!]
    \begin{center}
    \scalebox{1.0}{
    \begin{tabular}{p{17cm}}
    \toprule
    Example 1
    \midrule
Context and target: {\it A local witness said a separate group of attackers} {\bf disguised} {\it in burgas -- the head-to-toe robes worn by conservative Afghan women -- then tried to storm the compound.}\\
\\
Gold: \underline{concealed}, \underline{dressed}, hidden, camouflaged, changed, covered, masked, unrecognizable, converted, impersonated\\ 
\\
LSBert: {\bf dressed}, {\bf hidden}, hiding, {\bf covered}, buried\\
\\
TUNER: disguised, {\bf masked}\\
\midrule
Example 2
\midrule
Context and target: {\it War} {\bf maniacs} {\it of the South Korean puppet military made another grave provocation to the DPRK in the central western sector of the front on Thursday afternoon.}\\
\\
Gold: \underline{fanatics}, crazies, freaks, addicts, fans, lunatics, enthusiasts, fiends, fools, hawks, mongers, nuts, psychos\\ 
\\
LSBert: criminals, victims, machines, {\bf freaks}, people\\
\\
TUNER: {\bf lunatics}, madmans,  maniacs\\
\midrule
Example 3
\midrule
Context and target: {\it That prompted the military to} {\bf deploy} {\it its largest warship, the BRP Gregorio del Pilar, which was recently acquired from the United States.}\\
\\
Gold: \underline{send}, post, use, position,  employ, extend, launch, let loose, organize, redistribute, release, send out, set up, situate, station\\ 
\\
LSBert: {\bf launch}, dispatch, {\bf use}, develop, {\bf employ}\\
\\
TUNER: deploy\\\hline   
\end{tabular}
}
    \caption{Instances from the English part of the dataset together with the output of TUNER and LSBert systems for English. The suggested replacements in the gold data are presented in descending order with respect to the number of people who suggested them. The most frequently suggested ones are underlined (ties are possible). Suggestions by the systems that are present in the gold data are shown in bold.}
    \label{tab:OutputEN}
\end{center}    
\end{table}

\begin{table}[]
    \begin{center}
    \scalebox{1.0}{
    \begin{tabular}{p{17cm}}
    \toprule
    Example 1
    \midrule
Context and target: {\it Las bancas (exedras) y balaustradas fueron hechas de m\'{a}rmol y el piso de granito, tambi\'{e}n hab\'{i}an cuatro fuentes de agua, faroles de bronce y jardines de flores que encantaban mucho a los} {\bf transe\'{u}ntes}\\
\\
Gold: \underline{peatones}, caminantes, paseantes, pasantes, personas que caminaban por ah\'{i}, viandantes, pasajeros, pedestres, personas con barandal, viajantes, las personas que pasaban \\

\\
LSBert: turistas, vecinos, {\bf pasajeros}, ciudadanos, visitantes\\
\\
TUNER: transe\'{u}ntes\\
\midrule
Example 2
\midrule
Context and target: {\it Conforme avanzaba el debate en el Congreso de Filadelfia, Lee iba asumiento una posici\'{o}n m\'{a}s favorable a la independencia total y no s\'{o}lo a la autonom\'{i}a del Imperio Brit\'{a}nico, su} {\bf convicci\'{o}n} {\it de la necesidad de la independencia logr\'{o} convencer a delegados de otras colonias e incluso persuadi\'{o} a sus propios electores de Virginia, temerosos que Lee pudiera llegar demasiado lejos.}\\
\\
Gold:  \underline{creencia}, \underline{seguridad}, \underline{certeza}, convencimiento, ideal, f\'{e}, persuaci\'{o}n, fuerte creencia, idea\\
\\
LSBert: {\bf idea}, {\bf creencia}, sentido, sentimiento, experiencia\\
\\
TUNER: {\bf certeza}, convicci\'{o}n\\
\midrule
Example 3
\midrule
Context and target: {\it La Abad\'{i}a de Fontenay es una abad\'{i}a francesa de Marmagne (departamento de C\^{o}te-d'Or), uno de los} {\bf monasterios} {\it m\'{a}s emblem\'{a}ticos de toda la arquitectura cisterciense.}\\
\\
Gold: \underline{conventos}, templos, las iglesias, ecierro religioso, claustros, lugares\\
\\ 
LSBert: {\bf lugares}, edificios, sitios, puntos, elementos\\
\\
TUNER: monasterios, {\bf conventos}\\
\hline      
    \end{tabular}
    }
    \caption{Instances from the Spanish part of the dataset together with the output of TUNER and LSBert systems for Spanish. The suggested replacements in the gold data are presented in descending order with respect to the number of people who suggested them. The most frequently suggested ones are underlined (ties are possible). Suggestions by the systems that are present in the gold data are shown in bold.}
    \label{tab:OutputES}
\end{center}    
\end{table}


\begin{table}[]
    \begin{center}
    \scalebox{1.0}{
    \begin{tabular}{p{17cm}}
    \toprule
    Example 1
    \midrule
Context and target: {\it Quem n\~{a}o conseguir} {\bf esgotar} {\it o armazenamento de diesel puro n\~{a}o pode misturar com o b2 porque o produto ficaria fora de especifica\c{c}\~{a}o.}\\
\\
Gold: \underline{acabar}, esvaziar, acabar com, gastar, consumir, diminuir, zerar\\ 
\\
LSBert: recuperar, terminar, {\bf acabar}, completar, fazer\\
\\
TUNER: {\bf consumir}, esgotar\\
\midrule
Example 2
\midrule
Context and target: {\it Naquele pa\'{i}s a ave \'{e} considerada uma} {\bf praga}.\\
\\
Gold: \underline{peste}, epidemia, maldi\c{c}\~{a}o, doen\c{c}a, desgra\c{c}a, trag\'{e}dia, infesta\c{c}\~{a}o\\
\\
LSBert: amea\c{c}a, {\bf doen\c{c}a}, droga, delas, esp\'{e}cie\\
\\
TUNER: praga, {\bf peste}\\
\midrule
Example 3
\midrule
Context and target: {\it Autores de furto estariam} {\bf migrando} {\it para o roubo.}\\
\\
Gold: \underline{mudando}, passando, deslocando-se, indo, se direcionando, deslocando, se mudando\\
\\
LSBert: {\bf indo}, trabalhando, saindo, entrando, voltando\\
\\
TUNER: migrando, emigrando\\
\hline      
    \end{tabular}
    }
    \caption{Instances from the Portuguese part of the dataset together with the output of TUNER and LSBert systems for Portuguese. The suggested replacements in the gold data are presented in descending order with respect to the number of people who suggested them. The most frequently suggested ones are underlined (ties are possible). Suggestions by the systems that are present in the gold data are shown in bold.}
    \label{tab:OutputPT}
\end{center}    
\end{table}

%TC:endignore

\end{document}
